# Supplementary material for: Patients’ Perspectives on Determinants Avoidable Hospitalizations: Development and Validation of a Questionnaire
Source: Int J Environ Res Public Health. 2022 Mar 7;19(5):3138. doi: 10.3390/ijerph19053138 (PMC8910657; doi:10.3390/ijerph19053138)
Supplement: Supplementary file 1 [file ijerph-19-03138-s001.zip]

Archive with 1 entries (1 files):
- ijerph-1583861-supplementary.pdf
